# Supplementary material for: Diverged composition and regulation of the Trypanosoma brucei origin recognition complex that mediates DNA replication initiation
Source: Nucleic Acids Res. 2016 Mar 6;44(10):4763–84. doi: 10.1093/nar/gkw147 (PMC4889932; doi:10.1093/nar/gkw147)
Supplement: Supplementary Data [file gkw147_Supplementary_Data.zip]

Archive with 1 entries (1 files):
- nar-03225-v-2015-File011.pdf
